# Supplementary material for: The Broad Host Range and Genetic Diversity of Mammalian and Avian Astroviruses
Source: Viruses. 2017 May 10;9(5):102. doi: 10.3390/v9050102 (PMC5454415; doi:10.3390/v9050102)
Supplement: Supplementary file 1 [file viruses-09-00102-s001.zip]

Archive with 5 entries (4 files):
- viruses-190761_final_supplementary/
- viruses-190761_final_supplementary/FigureS1.pdf
- viruses-190761_final_supplementary/FigureS2.pdf
- viruses-190761_final_supplementary/FigureS3.pdf
- viruses-190761_final_supplementary/FigureS4.pdf
